# Supplementary material for: Thermal adaptation and fatty acid profiles of bone marrow and muscles in mammals: Implications of a study of caribou (Rangifer tarandus caribou)
Source: PLoS One. 2022 Dec 1;17(12):e0268593. doi: 10.1371/journal.pone.0268593 (PMC9714762; doi:10.1371/journal.pone.0268593)
Supplement: S1 File — (XLSX) [file pone.0268593.s001.xlsx]

## Sheet: Explanations
Individual fatty acid data are presented in rows 4–51 in the data sheet
Averaged fatty acid data are presented in rows 54–106 in the data sheet
Individual melting point data are presented in rows 109–144 in the data sheet
Averaged melting point data are presented in row 145 in the data sheet
Melting point conversion data are presented in columns DM–EX in the data sheet

## Sheet: FA and melting point conversion
Identification #	Melting	A-1	B-1	A-2	B-2	A-3	B-3	A-4	B-4	A-5	B-5	A-6	B-6	A-7	B-7	A-8	B-8	A-9	B-9	A-10	B-10	A-11	B-11	A-12	B-12	A-13	B-13	A-14	B-14	A-15	B-15	A-16	B-16	A-17	B-17	A-18	B-18	A-19	B-19	A-20	B-20	A-21	B-21	A-22	B-22	A-23	B-23	A-24	B-24
	point	mandible marrow	mandible marrow	cervical grease	cervical grease	cervical meat	cervical meat	thoracic grease	thoracic grease	thoracic meat	thoracic meat	lumbar grease	lumbar grease	lumbar meat	lumbar meat	rib grease	rib grease	rib meat	rib meat	sternum grease	sternum grease	sternum meat	sternum meat	scapula marrow	scapula marrow	scapula grease	scapula grease	scapula meat	scapula meat	hum prox epiph grease	hum prox epiph grease	hum prox shaft marrow	hum prox shaft marrow	hum distal shaft marrow	hum distal shaft marrow	hum distal epiph grease	hum distal epiph grease	hum meat	hum meat	rul prox epiph grease	rul prox epiph grease	rul prox shaft marrow	rul prox shaft marrow	rul distal shaft marrow	rul distal shaft marrow	rul distal epiph grease	rul distal epiph grease	rul meat	rul meat
Individual FA data
Crude fat (% wet basis)		56	64.2	25.6	30.4	4.3	6.7	19.8	22.6	7.5	2.4	21.4	24.9	9.2	5.4	19.7	14.7	15.3	4	28.8	35.5	3.7	49.4	46.7	55.6	10	14.1	5	4.6	36.2	39.8	89.7	79.5	73.9	76.3	17.6	20.5	5.2	7.3	16.8	12.2	73.2	77.5	74.6	79.1	13.5	17.6	13.5	9
Total fatty acids (% of crude fat)		81.2	74.7	70.3	71.4	70	69.6	81.3	77.1	67.6	63.4	74.6	78.4	62	66.6	73.6	78.1	73.2	95	80.8	55.1	59.6	65.2	82.5	77	76.6	77.7	61	47.6	68.9	65	68.3	76.9	73.3	77.6	62.2	73.6	38.6	45.5	73.5	67.3	91.9	78.4	92	77.7	66.6	76.2	17.7	17.7
Total fatty acids (% wet basis)		45.5	48	18	21.7	3	4.7	16.1	17.4	5	1.5	16	19.5	5.7	3.6	14.5	11.5	11.2	3.8	23.3	19.6	2.2	32.2	38.6	42.8	7.6	11	3	2.2	25	25.8	61.3	61.2	54.2	59.3	11	15.1	2	3.3	12.8	8.3	67.2	60.8	68.7	61.5	9	13.4	2.4	1.6
Desaturase index		0.292443	0.360974	0.316443	0.368914	0.357449	0.39165	0.299989	0.351512	0.345999	0.369684	0.356678	0.365345	0.367575	0.358222	0.280029	0.32871	0.353195	0.33139	0.306637	0.346041	0.410781	0.312883	0.262551	0.290111	0.293032	0.323464	0.53946	0.4266	0.413471	0.459985	0.309314	0.351684	0.297838	0.343565	0.441089	0.50337	0.533235	0.504651	0.470102	0.493452	0.426961	0.449997	0.665126	0.660158	0.625586	0.645889	0.446218	0.537447
PUFA		1.38513	0.775986	2.15763	1.98348	3.34655	2.1405	1.67953	1.53668	3.14648	9.10872	1.57263	1.02995	2.25881	2.33172	1.36209	1.46516	1.24633	4.10007	1.5753	1.82755	2.94704	0.771435	1.00241	1.45196	1.58446	1.35264	2.93037	4.37647	1.57195	1.77199	1.04417	0.974172	1.08356	0.996768	1.52367	1.65004	3.78359	6.34496	1.39215	1.67956	1.13646	1.12847	1.27644	1.31848	1.32462	1.67312	4.89694	10.7876
Short chain (14:0+15:0)		2.16781	1.69742	2.14745	2.00461	1.90394	1.54315	2.56593	2.17223	1.71133	1.70296	1.75699	1.9289	1.55276	1.78119	2.7739	2.44936	1.45085	2.56643	2.77253	2.65871	2.18993	1.87059	3.21162	3.10462	3.00451	2.90843	1.78241	1.83315	1.72092	1.75345	2.41143	2.20872	2.66275	2.17236	1.68249	1.40988	1.97043	1.42678	1.39054	1.36685	1.38725	1.49114	0.374628	0.628657	0.854721	0.751416	1.97881	4.86686
n6/n3		2.64516	1.82049	2.953	2.49301	6.37241	3.70725	4.02194	3.61565	3.90517	5.35967	3.49375	2.11958	3.45081	4.9361	3.658	4.01804	3.36226	3.96487	3.03514	4.17179	4.30934	2.65114	4.81964	5.09537	5.06927	4.04169	6.35244	5.36644	2.80088	2.10675	3.25519	1.97051	3.74075	2.11165	2.94141	2.0299	4.8213	3.88437	2.28408	1.98391	2.04695	1.72858	1.55791	1.38363	1.72277	1.51102	2.10207	2.54504
(14+15)/(17+18)		0.0770673	0.0599291	0.0723297	0.076601	0.0704417	0.0572043	0.0871215	0.0804943	0.0593647	0.0641709	0.0621366	0.0699998	0.0542115	0.0607643	0.0828616	0.0855995	0.0468306	0.0897038	0.0921425	0.101727	0.097239	0.0544787	0.108142	0.115548	0.105306	0.10424	0.10099	0.079699	0.0755356	0.0802705	0.0853505	0.0743934	0.0920924	0.0704758	0.0773588	0.0707698	0.111794	0.0769995	0.0710409	0.0704755	0.0581889	0.0569046	0.031786	0.0431308	0.0786154	0.0649571	0.107288	0.355233
delta-9 desaturase (14:1 cis-9/(14:0)		0.0395177	0.0623018	0.0365693	0.0570531	0.0399759	0.116809	0.0364977	0.0621299	0.0449462	0.264268	0.0469269	0.0681791	0.0563999	0.0482166	0.0311366	0.0513832	0.0454473	0.0395661	0.0397678	0.0609994	0.111361	0.0388746	0.0352104	0.0533561	0.0402329	0.0517001	0.168962	0.0897654	0.0638507	0.098536	0.0401031	0.051496	0.0392866	0.0529831	0.0751139	0.129467	0.254803	0.118268	0.102869	0.140366	0.0793514	0.0799894	0.378895	0.290188	0.235556	0.361979	0.200079	0.177387
delta-9 desaturase (16:1 cis-9/(16:0)		0.0218395	0.031407	0.0213054	0.0328591	0.0291973	0.0332316	0.0249771	0.0359813	0.0267399	0.0428792	0.027515	0.0406485	0.0290806	0.0301572	0.0227625	0.0345539	0.026312	0.0310347	0.0247878	0.0407349	0.0643847	0.0417639	0.0248467	0.0349159	0.0280706	0.0350375	0.0403652	0.0486197	0.0344497	0.0553827	0.0233482	0.0310365	0.0250123	0.0303062	0.041605	0.0688492	0.0464133	0.068978	0.0516931	0.0692014	0.0401379	0.0434113	0.124618	0.117846	0.115919	0.162415	0.0577129	0.0672528
delta-9 desaturase (18:1 cis-9/(18:0)		0.97923	1.18287	0.499799	0.56503	0.549122	0.573869	0.488114	0.548443	0.526635	0.539446	0.542488	0.553047	0.543105	0.530578	0.44131	0.516329	0.520072	0.509791	0.488218	0.549803	0.62223	0.461648	0.453182	0.498021	0.488822	0.517719	0.742254	0.625802	0.629613	0.659112	0.507386	0.521798	0.491858	0.50785	0.655852	0.697267	0.735177	0.704852	0.691962	0.700042	0.627499	0.613017	0.839548	0.805759	0.839763	0.833057	0.677571	0.762098
delta-6 desaturase (C20:4 cis-5, 8, 11, 14 (n-6)/(C20:4 cis-5, 8, 11, 14 (n-6)+C20:3 cis-8, 11, 14 (n-6))		0.662132	0.639	0.802989	0.764778	0.668187	0.510368	0.752945	0.649655	0.7816	0.784846	0.801446	0.727087	0.634141	0.600846	0.779137	0.770273	0.715468	0.81448	0.494434	0.777639	0.649365	0.650054	0.548756	0.675661	0.736101	0.715004	0.693461	0.685118	0.76699	0.794777	0.65135	0.135136	0.528296	0.255315	0.754458	0.788919	0.525414	0.793036	0.75083	0.759761	0.630824	0.383012	0.579298	0.518174	0.641828	0.759371	0.778469	0.722133
delta-5 desaturase (C18:4 cis-6, 9, 12, 15 (n-3)+(C18:4 cis-6, 9, 12, 15 (n-3)+C18:3, cis-9, 12, 15 (n-3))		0.123051	0.0611643	0.0801035	0.0657817	0.14353	0.263361	0.0750691	0.0718354	0.218332	0.330163	0.0724834	0.165884	0.269483	0.145283	0.0942229	0.0902423	0.138388	0.090995	0.183842	0.0979049	0.152978	0.139385	0.0861738	0.105757	0.0882578	0.102432	0.280424	0.173706	0.0637759	0.0518356	0.0775248	0.188252	0.132555	0.0935649	0.0519259	0.0504992	0.381098	0.0938594	0.0521943	0.0645276	0.0788067	0.0647869	0.0623225	0.0495529	0.0487974	0.0396202	0.399202	0.346262
C12:0
C14:0		1.87433	1.37963	1.70912	1.6044	1.47093	1.22935	2.073	1.79782	1.39061	1.29388	1.4817	1.63963	1.31977	1.48445	2.47063	2.09085	1.25833	2.16944	2.33906	2.21224	1.7969	1.69875	2.66975	2.62072	2.42185	2.47917	1.30737	1.397	1.39895	1.39835	2.03533	1.76764	2.19565	1.7125	1.342	1.11945	1.32393	1.06859	1.15748	1.10239	1.16356	1.1769	0.278146	0.44592	0.718216	0.571061	1.44277	4.07654
C14:1 cis-9		0.0740691	0.0859531	0.0625015	0.0915359	0.0588018	0.143599	0.0756597	0.111699	0.0625024	0.341931	0.0695315	0.111789	0.074435	0.0715751	0.0769271	0.107434	0.0571874	0.0858364	0.0930194	0.134945	0.200104	0.0660382	0.0940031	0.139831	0.097438	0.128173	0.220896	0.125402	0.0893239	0.137788	0.0816229	0.0910265	0.0862595	0.0907338	0.100803	0.144932	0.337342	0.12638	0.119069	0.154739	0.0923301	0.0941398	0.105388	0.129401	0.16918	0.206712	0.288668	0.723126
C15:0		0.293483	0.31779	0.438329	0.400212	0.43301	0.313797	0.492933	0.374407	0.320727	0.409078	0.275289	0.289271	0.232989	0.296742	0.303265	0.35851	0.192523	0.396991	0.43347	0.446469	0.393036	0.17184	0.541873	0.483901	0.582663	0.429258	0.475043	0.436149	0.321968	0.355094	0.376099	0.441083	0.467106	0.459852	0.340492	0.290422	0.646499	0.358193	0.233062	0.264456	0.223693	0.314234	0.096482	0.182737	0.136505	0.180356	0.536044	0.790317
C16:0		37.5151	30.1941	32.8617	30.7661	31.1782	28.7538	34.6143	32.6956	31.1125	27.1243	31.2766	31.2188	29.4695	29.4134	33.0955	32.8382	29.9012	30.1685	33.3002	33.1995	31.0026	30.5513	37.8829	37.4912	35.797	33.5256	24.2332	28.0091	30.9695	26.853	35.2981	28.7356	35.55	28.8279	29.6352	24.7579	24.217	24.4065	29.4347	26.744	29.4291	23.5663	19.14	16.0315	23.1149	20.1935	29.5656	21.0036
C16:1 cis-9		0.819311	0.948306	0.700131	1.01095	0.910319	0.955535	0.864565	1.17643	0.831947	1.16307	0.860575	1.269	0.856989	0.887024	0.753337	1.13469	0.786761	0.936268	0.825437	1.35238	1.9961	1.27594	0.941265	1.30904	1.00484	1.17465	0.97818	1.36179	1.06689	1.48719	0.824148	0.891852	0.889188	0.873665	1.23297	1.70456	1.12399	1.68351	1.52157	1.85072	1.18122	1.02304	2.38518	1.88924	2.67947	3.27973	1.70632	1.41255
C17:0		0.939532	1.13701	1.26805	1.22646	1.04081	1.07813	1.29656	1.09966	0.88961	0.609999	0.980164	1.05718	0.717419	0.843451	1.04613	1.16488	0.900023	1.04125	1.08335	1.21041	0.761727	1.15749	1.34731	1.25594	1.32595	1.17533	0.839546	1.0378	1.0107	1.09972	1.0895	1.32529	1.26432	1.28768	1.04826	1.01861	0.659801	0.898346	0.813233	0.918565	0.933754	1.23164	0.672087	0.979248	0.515435	0.706761	0.700157	0.472368
C18:0		27.1893	27.1867	28.4218	24.9431	25.9878	25.8979	28.1558	25.8865	27.9379	25.9278	27.296	26.4987	27.9252	28.4696	32.4302	27.4492	30.0808	27.5688	29.0063	24.9252	21.7594	33.1786	28.3509	25.6128	27.2053	26.7261	16.8097	21.9631	21.7721	20.7445	27.1637	28.3645	27.6496	29.5364	20.7009	18.9034	16.9657	17.6314	18.7606	18.4761	22.9068	24.9725	11.1138	13.5963	10.3567	10.8611	17.7438	13.2281
C18:1 trans-6-8		0.235723	0.260168	0.222484	0.33307	0.264779	0.292958	0.274573	0.28936	0.175772	0.161039	0.188549	0.274357	0.235188	0.254791	0.189549	0.297821	0.132733	0.285009	0.232005	0.398632	0.353534	0.122751	0.331422	0.403654	0.297773	0.277604	0.234773	0.296677	0.215794	0.266324	0.232048	0.32932	0.268852	0.283292	0.214162	0.114017	0.28637	0.238599	0.176361	0.214654	0.21366	0.29519	0.194632	0.286121	0.160149	0.194825	0.544531	0.115041
C18:1 trans-9		0.139951	0.220814	0.130876	0.211128	0.138629	0.162212	0.147568	0.123498	0.127806	0.0825167	0.152165	0.203741	0.161343	0.147939	0.116501	0.162308	0.137102	0.19798	0.131402	0.148714	0.301063	0.109735	0.132292	0.145451	0.154174	0.17525	0.0621563	0.147858	0.206641	0.228676	0.174835	0.225453	0.151761	0.16984	0.204198	0.17426	0.0797254	0.184011	0.167333	0.210518	0.170052	0.275241	0.230936	0.348507	0.215317	0.294655	0.220619	0.388205
C18:1 trans-10		0.14828	0.201962	0.127332	0.20798	0.142018	0.14347	0.169702	0.111589	0.102638	0.0273554	0.150552	0.141506	0.185232	0.142017	0.111133	0.140304	0.131665	0.220413	0.13533	0.118524	0.141686	0.0846096	0.115078	0.132052	0.140281	0.18025	0.142052	0.119038	0.152733	0.21211	0.120704	0.217932	0.141022	0.140323	0.14762	0.210229	0.148902	0.236095	0.126524	0.175067	0.152996	0.228783	0.212968	0.35262	0.151824	0.196173	0.298244	0.499336
C18:1 trans-11		0.696359	1.64125	0.932765	1.34561	0.714311	1.07459	0.791913	0.807385	0.563765	0.326157	0.696099	0.744212	0.481941	0.809393	0.644783	0.904442	0.532715	1.32022	0.762515	0.868171	0.465348	0.664353	0.682748	0.83444	0.830547	1.07972	0.617321	0.908186	0.959206	1.42255	1.01426	1.81964	0.861388	1.58373	0.869932	0.313582	0.452617	0.899929	0.604887	1.08202	0.71913	1.91716	0.429555	1.48598	0.400112	0.919075	0.656719	0.804947
C18:1 trans-12		0.110424	0.332169	0.160191	0.321877	0.230473	0.205385	0.127974	0.178646	0.171876	0.0889948	0.147606	0.179174	0.227692	0.197549	0.107586	0.159158	0.152464	0.337232	0.150847	0.17637	0.154094	0.0892454	0.191845	0.2298	0.172804	0.126455	0.217624	0.200972	0.211912	0.207249	0.122559	0.400628	0.149209	0.246536	0.137651	1.1982	0.217907	0.274211	0.125866	0.248098	0.119684	0.330922	0.0997087	0.342553	0.197549	0.31573	0.36441	0.311929
C18:1 cis-9		26.6246	32.1584	28.3989	32.4013	31.6504	34.8766	26.8482	31.4407	31.0819	30.3692	32.3659	32.7887	33.1943	32.1786	25.6166	29.3027	32.597	28.6701	27.6707	30.4399	35.8402	28.4514	23.4961	25.4109	26.0154	28.6899	48.4086	36.7306	37.01	40.1098	27.9783	30.9504	26.7635	30.4786	39.4503	43.539	47.0985	42.1061	42.1429	43.1195	38.5878	39.5588	58.1519	56.4011	54.2771	54.1978	37.2879	42.3752
C18:1 cis-11		0.929201	1.04702	1.16259	1.2633	1.40826	1.3779	1.02856	1.23245	1.22057	1.71344	1.15967	1.02106	1.5279	1.30109	0.83413	1.13401	1.04054	1.20427	1.04912	1.22165	1.08706	0.814922	1.0009	1.06799	1.09123	1.0376	1.30503	1.64272	1.35118	1.3985	0.994617	1.30296	0.992672	1.33929	1.43707	2.1882	1.59852	1.90643	1.77443	1.7925	1.61618	1.3237	3.89883	3.01062	3.66549	3.40158	2.0298	0.870078
C18:1 cis-12		0.127297	0.287686	0.150132	0.279225	0.192964	0.225226	0.207786	0.206704	0.165549	0.229079	0.270695	0.193138	0.234078	0.256525	0.0963511	0.227119	0.20386	0.177368	0.164194	0.221996	0.0880602	0.0851525	0.202946	0.231721	0.196181	0.27323	0.228762	0.261011	0.313657	0.371206	0.216146	0.249794	0.241565	0.213503	0.303902	0.59953	0.219481	0.39942	0.381011	0.352318	0.229132	0.353554	0.388516	0.630553	0.439919	0.625301	0.468106	0.239271
C18:1 cis-13		0.0367644	0.163932	0.0229417	0.184117	0.111289	0.140192	0.143018	0.101956	0.0763387	0.123911	0.191198	0.117649	0.176677	0.0994729	0.0369164	0.141703	0.111111	0.0805868	0.0907859	0.151311	0.0839903	0.0476141	0.128809	0.14776	0.145224	0.150104	0.165068	0.0895459	0.251614	0.279042	0.172066	0.165566	0.152126	0.0723323	0.272762	0.384502	0.0520449	0.169974	0.215519	0.240992	0.182285	0.272781	0.497571	0.559396	0.590232	0.605175	0.255587	0.07427
C18:1 trans-16		0.24139	0.599736	0.275013	0.418024	0.22634	0.238883	0.265887	0.178536	0.122583	0.278855	0.275413	0.177937	0.242702	0.231982	0.174886	0.275583	0.145655	0.258734	0.21618	0.231612	0.107575	0.137985	0.239773	0.259887	0.271742	0.314701	0.348917	0.244085	0.375647	0.491842	0.345769	0.560735	0.296415	0.464375	0.367554	0.567917	0.230155	0.261586	0.244616	0.370564	0.238156	0.643245	0.199583	0.705154	0.313704	0.52008	0.213071	0.43168
C18:1 cis-15		0.0604438	0.0786045	0.0306041	0.063827	0.0322448	0.0495608	0.0330539	0.0151093	0.0178309	0.0368926	0.0402039	0.0248827	0.0421262	0.0444697	0.0205562	0.0450181	0.0179389	0.0702842	0.0292099	0.0315881	0.0438372	0.0183726	0.0297257	0.0349756	0.033711	0.0541421	0.047963	0.0441115	0.0559059	0.0750787	0.0458271	0.0739228	0.0415928	0.0543315	0.054547	0.0971242	0.0695756	0.035299	0.0331289	0.0579899	0.0203706	0.0865675	0.0253925	0.117521	0.0575853	0.0894512	0.0351622	0.171632
C18:2 trans-11, cis-15		0.0340993	0.0825436	0.0379014	0.0605339	0.0966794	0.0823572	0.0255001	0.0466025	0.0600875	0.0740621	0.0276508	0.444607	0.0546476	0.0587019	0.0238115	0.0305205	0.0269326	0.0505884	0.0688126	0.0220391	0.0879878	0.0298611	0.0308895	0.0344315	0.0252868	0.0342361	0.0554537	0.0581728	0.0351083	0.0587209	0.0316315	0.0726921	0.0296536	0.086211	0.0295163	0.0772799	0.0574475	0.102032	0.0308063	0.0553741	0.0621469	0.0858555	0.0305839	0.118904	0.0316975	0.0764211	0.0844056	0.204499
C18:2 cis-9, 12 (n-6)		0.752186	0.326474	1.08574	1.155	2.27727	1.17626	1.11727	1.01402	1.86813	5.58987	0.971835	0.533954	1.20279	1.5348	0.84106	0.978166	0.719755	2.34085	0.890917	1.26133	1.87509	0.427269	0.736633	1.08342	1.11782	0.905484	1.94656	2.86691	0.945747	0.969205	0.674954	0.501968	0.774774	0.499576	0.93336	0.89091	2.31006	3.32209	0.74898	0.799015	0.644082	0.542628	0.632726	0.585037	0.663134	0.817557	2.4262	3.90834
C20:0		0.369381	0.67337	0.508351	0.529902	0.220818	0.352869	0.524877	0.436261	0.250475	0.205961	0.37499	0.417226	0.236459	0.300073	0.364791	0.398957	0.260617	0.357871	0.455611	0.451542	0.219035	0.347328	0.498937	0.525929	0.486391	0.437279	0.192967	0.264813	0.425037	0.536121	0.501774	0.77104	0.588839	0.793915	0.381926	0.475866	0.294315	0.179886	0.324621	0.416862	0.373746	0.724889	0.148892	0.477949	0.152883	0.288631	0.445191	0.413501
C18:3, cis-9, 12, 15 (n-3)		0.24838	0.233319	0.37309	0.421173	0.265664	0.240464	0.256156	0.247173	0.264991	0.413367	0.253032	0.212594	0.212602	0.23707	0.1944	0.203551	0.172717	0.344588	0.239459	0.241303	0.294378	0.136561	0.140012	0.18847	0.196226	0.21058	0.178706	0.351408	0.324068	0.442575	0.203529	0.231366	0.185915	0.245422	0.311116	0.461364	0.213688	0.432977	0.322853	0.428698	0.296376	0.348472	0.428737	0.502893	0.412103	0.584508	0.333731	0.441058
C18:2 cis-9, trans-11		0.109728	0.0917539	0.150033	0.259638	0.0695548	0.132916	0.104922	0.136275	0.105224	0.0773078	0.102663	0.131641	0.0535399	0.0959445	0.0786325	0.117606	0.060519	0.209297	0.124607	0.148982	0.097288	0.0752916	0.0416724	0.104813	0.0710622	0.119652	0.143511	0.175289	0.189796	0.391169	0.0917998	0.126315	0.0818438	0.124135	0.170759	0.38694	0.0642506	0.335583	0.18022	0.378314	0.209821	0.241236	0.404024	0.506	0.298388	0.549285	0.175642	0.199348
C18:4 cis-6, 9, 12, 15 (n-3)		0.034852	0.0152005	0.0324883	0.0296563	0.0445208	0.0859702	0.0207901	0.01913	0.0740163	0.203749	0.0197739	0.0422793	0.0784277	0.0402968	0.0202223	0.020191	0.0277409	0.0344946	0.053939	0.0261887	0.0531668	0.0221173	0.0132031	0.0222893	0.0189949	0.0240319	0.069643	0.0738742	0.0220756	0.0241953	0.0171045	0.0536558	0.0284099	0.0253332	0.0170398	0.0245377	0.131582	0.0448484	0.0177791	0.029571	0.0253545	0.0241404	0.0284959	0.0262191	0.0211412	0.0241137	0.221749	0.233612
C20:2 cis-11, 14 (n-6)		0.0515402	0.0424911	0.0335464	0.0438346	0.0655953	0.116399	0.0343781	0.0290654	0.0446998	0.191532	0.0237202	0.0268063	0.0764195	0.0577151	0.0284862	0.0418606	0.0239292	0.0545791	0.0580146	0.0499818	0.066262	0.0188247	0.0207935	0.0371194	0.0300241	0.0336341	0.0473935	0.067829	0.0311512	0.0571326	0.0364252	0.0563694	0.0266145	0.0567922	0.0294223	0.0617239	0.0579558	0.0670142	0.0349503	0.0563585	0.026295	0.0757035	0.0416673	0.0599981	0.0318384	0.0503014	0.0884778	0.326694
C18:3 cis-9, trans-11, cis-15		0.0461465	0.135154	0.0706871	0.0942399	0.0748352	0.132212	0.0541288	0.0161514	0.0654008	0.226432	0.0441587	0.0258308	0.0911325	0.0835185	0.0456925	0.0537811	0.0259898	0.0928788	0.0624966	0.0602532	0.072326	0.0499078	0.0464475	0.0708812	0.0487324	0.0589817	0.0354951	0.110198	0.0443532	0.103983	0.0450464	0.142444	0.0538977	0.164009	0.033736	0.0840928	0.0722174	0.152887	0.0398071	0.0947909	0.0380222	0.15488	0.0194077	0.0841906	0.0328331	0.0533981	0.0403282	0.406794
C20:3 cis-8, 11, 14 (n-6)		0.048888	0.00672315	0.0406401	0.0404044	0.112267	0.0960389	0.0369361	0.0437466	0.106932	0.326473	0.0365007	0.0271354	0.081314	0.0876054	0.0316653	0.0244969	0.039409	0.132946	0.086665	0.0268865	0.123128	0.0201304	0.00950875	0.0171599	0.0278566	0.024864	0.0829815	0.172883	0.0348885	0.0261996	0.0149762	0.0205117	0.0118682	0.0149119	0.0312734	0.0216444	0.18689	0.287282	0.0292416	0.0335078	0.0207709	0.0157872	0.0223096	0.00841667	0.0376378	0.0208678	0.117094	0.804524
C20:4 cis-5, 8, 11, 14 (n-6)		0.0958077	0.0119006	0.165643	0.131367	0.226077	0.100106	0.112569	0.0811208	0.382684	1.19092	0.147332	0.0722935	0.140941	0.131872	0.111705	0.0821381	0.0990959	0.583666	0.0847566	0.0940272	0.228028	0.037394	0.0115635	0.0357475	0.0777015	0.0623794	0.187723	0.376157	0.114841	0.101464	0.0279786	0.00320498	0.0132921	0.00511252	0.0960912	0.0808964	0.206906	1.1008	0.0881141	0.105969	0.0354919	0.00980034	0.0307199	0.00905161	0.0674453	0.0658542	0.411472	2.09084
C20:5 cis-5, 8, 11, 14, 17 (n-3)		0.0262335	0.00629565	0.0370184	0.0347912	0.0355048	0.0258093	0.0151513	0.0156621	0.0833656	0.278852	0.0272373	0.0203496	0.0521968	0.0375214	0.0215471	0.0172648	0.0251183	0.107732	0.0431027	0.0296762	0.0402956	0.00673066	0.00380469	0.00485152	0.0100677	0.0136958	0.0443315	0.1021	0.0215581	0.0203139	0.00458916	0.00985547	0.00480401	0.00913173	0.0201104	0.0203792	0.0910268	0.125582	0.0296554	0.0245275	0.0162427	0.00898865	0.0135912	0.00927644	0.0146247	0.0161434	0.0804116	0.279487
C22:4 cis-7, 10, 13, 16 (n-6)		0.0303678	0.00391912	0.273009	0.0304893	0.068684	0.0479816	0.0256319	0.0153259	0.0648444	0.285004	0.0158063	0.0214631	0.0752811	0.0443249	0.024078	0.0141907	0.0216274	0.103093	0.0221764	0.0221154	0.0466515	0.0156198	0.0059449	0.00511543	0.012117	0.0119176	0.118285	0.109788	0.0118157	0.0261901	0.0056044	0.00455965	0.00455301	0.0142671	0.00922421	0.0234094	0.125369	0.221718	0.0295595	0.0346401	0.010497	0.00778098	0.0238591	0.00616729	0.0119478	0.0203261	0.144501	0.372877
C22:5 cis-4, 7, 10, 13, 16 (n-6)		0.0263514	0.109353	0.0132285	0.0145446	0.142734	0.148992	0.018298	0.0204755	0.0377218	0.0926576	0.027477	0.0181385	0.174556	0.082596	0.032679	0.0323271	0.0568024	0.0591222	0.0423748	0.0198394	0.0528139	0.0409107	0.0457167	0.0351895	0.0578831	0.0460667	0.148866	0.0954831	0.019934	0.0214305	0.0388427	0.0596108	0.0238917	0.0857739	0.0377223	0.0268726	0.246449	0.0470266	0.0373946	0.0871992	0.0263409	0.0631968	0.0261398	0.096673	0.0261216	0.0319026	0.130584	0.241334
C22:5 cis-7, 10, 13, 16, 19 (n-3)		0.0541775	0.01692	0.0746528	0.0681865	0.0911476	0.0587354	0.0409861	0.0441303	0.195207	0.499169	0.0447869	0.0365176	0.0899598	0.0542249	0.043403	0.0451637	0.0479391	0.311955	0.0401507	0.0458856	0.0997527	0.0351347	0.0102075	0.0135931	0.0313868	0.0189208	0.0585183	0.131351	0.0420318	0.0787196	0.0150318	0.0190841	0.00782397	0.0265095	0.0316997	0.0350772	0.105003	0.652003	0.0387122	0.0582312	0.0243538	0.0194881	0.0141498	0.0092244	0.0318887	0.0314444	0.222864	1.67051
C22:6 cis-4, 7, 10, 13, 16, 19 (n-3)		0.01635	0.00338948	0.02857	0.014036	0.017092	0.0437443	0.00135391	0.00683326	0.0238813	0.0371244	0.00512929	0.0184157	0.074319	0.0236903	0.0128482	0.00580792	0.0121907	0.0270461	0.0137442	0.010316	0.0674746	0.0107428	0.00501834	0.00900315	0.00438758	0.00106108	0.0473582	0.0286966	0.00384249	0.00456426	0.00513292	0.0139861	0.00160959	0.013938	0.0066145	0.00322799	0.108656	0.0436218	0.0149092	0.0218442	0.0106556	0.0124851	0.0140416	0.00552714	0.00674001	0.0101028	0.719849	0.418349
Averaged FA data
Crude fat (% wet basis)		60.1		28		5.5		21.2		4.95		23.15		7.3		17.2		9.65		32.15		26.55		51.15		12.05		4.8		38		84.6		75.1		19.05		6.25		14.5		75.35		76.85		15.55		11.25
Total fatty acids (% of crude fat)		77.95		70.85		69.8		79.2		65.5		76.5		64.3		75.85		84.1		67.95		62.4		79.75		77.15		54.3		66.95		72.6		75.45		67.9		42.05		70.4		85.15		84.85		71.4		17.7
Total fatty acids (% wet basis)		46.75		19.85		3.85		16.75		3.25		17.75		4.65		13		7.5		21.45		17.2		40.7		9.3		2.6		25.4		61.25		56.75		13.05		2.65		10.55		64		65.1		11.2		2
Desaturase index		0.326709		0.342679		0.37455		0.325751		0.357842		0.361011		0.362898		0.30437		0.342292		0.326339		0.361832		0.276331		0.308248		0.48303		0.436728		0.330499		0.320702		0.472229		0.518943		0.481777		0.438479		0.662642		0.635737		0.491833
PUFAs		1.08056		2.07055		2.74353		1.6081		6.1276		1.30129		2.29527		1.41363		2.6732		1.70142		1.85924		1.22718		1.46855		3.65342		1.67197		1.00917		1.04016		1.58686		5.06427		1.53586		1.13247		1.29746		1.49887		7.84228
Short chain (14:0+15:0)		1.93261		2.07603		1.72354		2.36908		1.70714		1.84294		1.66697		2.61163		2.00864		2.71562		2.03026		3.15812		2.95647		1.80778		1.73718		2.31008		2.41755		1.54618		1.69861		1.3787		1.43919		0.501642		0.803069		3.42284
n6/n3		2.23282		2.723		5.03983		3.81879		4.63242		2.80666		4.19345		3.83802		3.66357		3.60346		3.48024		4.9575		4.55548		5.85944		2.45381		2.61285		2.9262		2.48566		4.35283		2.134		1.88777		1.47077		1.61689		2.32355
(14+15)/(17+18)		0.0684982		0.0744653		0.063823		0.0838079		0.0617678		0.0660682		0.0574879		0.0842306		0.0682672		0.0969349		0.0758589		0.111845		0.104773		0.0903447		0.0779031		0.0798719		0.0812841		0.0740643		0.094397		0.0707582		0.0575467		0.0374584		0.0717863		0.23126
delta-9 desaturase (14:1 cis-9/(14:0)		0.0509097		0.0468112		0.0783924		0.0493138		0.154607		0.057553		0.0523083		0.0412599		0.0425067		0.0503836		0.0751177		0.0442833		0.0459665		0.129364		0.0811934		0.0457996		0.0461349		0.10229		0.186535		0.121618		0.0796704		0.334542		0.298767		0.188733
delta-9 desaturase (16:1 cis-9/(16:0)		0.0266232		0.0270823		0.0312145		0.0304792		0.0348096		0.0340817		0.0296189		0.0286582		0.0286733		0.0327613		0.0530743		0.0298813		0.0315541		0.0444925		0.0449162		0.0271924		0.0276593		0.0552271		0.0576956		0.0604473		0.0417746		0.121232		0.139167		0.0624828
delta-9 desaturase (18:1 cis-9/(18:0)		1.08105		0.532415		0.561495		0.518279		0.533041		0.547767		0.536841		0.478819		0.514932		0.519011		0.541939		0.475601		0.503271		0.684028		0.644362		0.514592		0.499854		0.676559		0.720014		0.696002		0.620258		0.822654		0.83641		0.719835
delta-6 desaturase (C20:4 cis-5, 8, 11, 14 (n-6)/(C20:4 cis-5, 8, 11, 14 (n-6)+C20:3 cis-8, 11, 14 (n-6))		0.650566		0.783883		0.589277		0.7013		0.783223		0.764267		0.617493		0.774705		0.764974		0.636036		0.64971		0.612209		0.725553		0.68929		0.780883		0.393243		0.391805		0.771689		0.659225		0.755295		0.506918		0.548736		0.700599		0.750301
delta-5 desaturase (C18:4 cis-6, 9, 12, 15 (n-3)+(C18:4 cis-6, 9, 12, 15 (n-3)+C18:3, cis-9, 12, 15 (n-3))		0.0921076		0.0729426		0.203445		0.0734522		0.274248		0.119184		0.207383		0.0922326		0.114691		0.140874		0.146182		0.0959655		0.095345		0.227065		0.0578058		0.132888		0.11306		0.0512125		0.237479		0.0583609		0.0717968		0.0559377		0.0442088		0.372732
C12:0
C14:0		1.62698		1.65676		1.35014		1.93541		1.34224		1.56066		1.40211		2.28074		1.71388		2.27565		1.74782		2.64523		2.45051		1.35218		1.39865		1.90148		1.95407		1.23073		1.19626		1.12994		1.17023		0.362033		0.644638		2.75966
C14:1 cis-9		0.0800111		0.0770187		0.1012		0.0936792		0.202217		0.0906601		0.073005		0.0921807		0.0715119		0.113982		0.133071		0.116917		0.112806		0.173149		0.113556		0.0863247		0.0884966		0.122867		0.231861		0.136904		0.0932349		0.117394		0.187946		0.505897
C15:0		0.305637		0.419271		0.373403		0.43367		0.364902		0.28228		0.264865		0.330888		0.294757		0.439969		0.282438		0.512887		0.50596		0.455596		0.338531		0.408591		0.463479		0.315457		0.502346		0.248759		0.268964		0.13961		0.158431		0.663181
C16:0		33.8546		31.8139		29.966		33.655		29.1184		31.2477		29.4414		32.9669		30.0348		33.2499		30.777		37.687		34.6613		26.1212		28.9113		32.0168		32.189		27.1966		24.3118		28.0893		26.4977		17.5857		21.6542		25.2846
C16:1 cis-9		0.883808		0.85554		0.932927		1.0205		0.997507		1.06479		0.872006		0.944013		0.861515		1.08891		1.63602		1.12515		1.08975		1.16999		1.27704		0.858		0.881427		1.46877		1.40375		1.68615		1.10213		2.13721		2.9796		1.55943
C17:0		1.03827		1.24726		1.05947		1.19811		0.749805		1.01867		0.780435		1.10551		0.970637		1.14688		0.959609		1.30163		1.25064		0.938675		1.05521		1.2074		1.276		1.03343		0.779073		0.865899		1.0827		0.825668		0.611098		0.586263
C18:0		27.188		26.6824		25.9429		27.0211		26.9329		26.8973		28.1974		29.9397		28.8248		26.9657		27.469		26.9819		26.9657		19.3864		21.2583		27.7641		28.593		19.8022		17.2986		18.6184		23.9396		12.3551		10.6089		15.486
C18:1 trans-6-8		0.247946		0.277777		0.278868		0.281967		0.168406		0.231453		0.24499		0.243685		0.208871		0.315319		0.238142		0.367538		0.287689		0.265725		0.241059		0.280684		0.276072		0.16409		0.262484		0.195507		0.254425		0.240376		0.177487		0.329786
C18:1 trans-9		0.180383		0.171002		0.150421		0.135533		0.105162		0.177953		0.154641		0.139404		0.167541		0.140058		0.205399		0.138872		0.164712		0.105007		0.217659		0.200144		0.1608		0.189229		0.131868		0.188926		0.222647		0.289721		0.254986		0.304412
C18:1 trans-10		0.175121		0.167656		0.142744		0.140646		0.0649968		0.146029		0.163625		0.125719		0.176039		0.126927		0.113148		0.123565		0.160266		0.130545		0.182421		0.169318		0.140673		0.178924		0.192499		0.150795		0.190889		0.282794		0.173999		0.39879
C18:1 trans-11		1.1688		1.13918		0.89445		0.799649		0.444961		0.720156		0.645667		0.774612		0.926465		0.815343		0.56485		0.758594		0.955132		0.762753		1.19088		1.41695		1.22256		0.591757		0.676273		0.843453		1.31814		0.957768		0.659594		0.730833
C18:1 trans-12		0.221296		0.241034		0.217929		0.15331		0.130435		0.16339		0.21262		0.133372		0.244848		0.163608		0.12167		0.210823		0.14963		0.209298		0.209581		0.261594		0.197873		0.667926		0.246059		0.186982		0.225303		0.221131		0.25664		0.338169
C18:1 cis-9		29.3915		30.4001		33.2635		29.1445		30.7256		32.5773		32.6864		27.4596		30.6335		29.0553		32.1458		24.4535		27.3527		42.5696		38.5599		29.4644		28.6211		41.4946		44.6023		42.6312		39.0733		57.2765		54.2375		39.8316
C18:1 cis-11		0.988111		1.21294		1.39308		1.13051		1.46701		1.09036		1.41449		0.984072		1.12241		1.13538		0.950989		1.03445		1.06441		1.47387		1.37484		1.14879		1.16598		1.81263		1.75247		1.78347		1.46994		3.45473		3.53354		1.44994
C18:1 cis-12		0.207492		0.214678		0.209095		0.207245		0.197314		0.231916		0.245302		0.161735		0.190614		0.193095		0.0866063		0.217334		0.234706		0.244887		0.342432		0.23297		0.227534		0.451716		0.309451		0.366664		0.291343		0.509534		0.53261		0.353689
C18:1 cis-13		0.100348		0.103529		0.12574		0.122487		0.100125		0.154424		0.138075		0.0893095		0.0958487		0.121049		0.0658022		0.138285		0.147664		0.127307		0.265328		0.168816		0.112229		0.328632		0.11101		0.228256		0.227533		0.528483		0.597703		0.164928
C18:1 trans-16		0.420563		0.346519		0.232612		0.222212		0.200719		0.226675		0.237342		0.225234		0.202195		0.223896		0.12278		0.24983		0.293221		0.296501		0.433744		0.453252		0.380395		0.467735		0.245871		0.30759		0.440701		0.452369		0.416892		0.322375
C18:1 cis-15		0.0695241		0.0472155		0.0409028		0.0240816		0.0273618		0.0325433		0.0432979		0.0327872		0.0441115		0.030399		0.0311049		0.0323506		0.0439266		0.0460372		0.0654923		0.0598749		0.0479621		0.0758356		0.0524373		0.0455594		0.053469		0.0714568		0.0735182		0.103397
C18:2 trans-11, cis-15		0.0583215		0.0492176		0.0895183		0.0360513		0.0670748		0.236129		0.0566748		0.027166		0.0387605		0.0454259		0.0589245		0.0326605		0.0297615		0.0568132		0.0469146		0.0521618		0.0579323		0.0533981		0.0797399		0.0430902		0.0740012		0.0747441		0.0540593		0.144452
C18:2 cis-9, 12 (n-6)		0.53933		1.12037		1.72676		1.06565		3.729		0.752894		1.3688		0.909613		1.5303		1.07612		1.15118		0.910027		1.01165		2.40673		0.957476		0.588461		0.637175		0.912135		2.81607		0.773998		0.593355		0.608882		0.740346		3.16727
C20:0		0.521375		0.519126		0.286844		0.480569		0.228218		0.396108		0.268266		0.381874		0.309244		0.453576		0.283182		0.512433		0.461835		0.22889		0.480579		0.636407		0.691377		0.428896		0.237101		0.370741		0.549317		0.313421		0.220757		0.429346
C18:3, cis-9, 12, 15 (n-3)		0.24085		0.397132		0.253064		0.251664		0.339179		0.232813		0.224836		0.198975		0.258653		0.240381		0.21547		0.164241		0.203403		0.265057		0.383321		0.217447		0.215668		0.38624		0.323332		0.375775		0.322424		0.465815		0.498306		0.387395
C18:2 cis-9, trans-11		0.100741		0.204835		0.101236		0.120598		0.0912659		0.117152		0.0747422		0.0981192		0.134908		0.136794		0.0862898		0.0732426		0.0953572		0.1594		0.290482		0.109057		0.10299		0.278849		0.199917		0.279267		0.225528		0.455012		0.423837		0.187495
C18:4 cis-6, 9, 12, 15 (n-3)		0.0250262		0.0310723		0.0652455		0.01996		0.138883		0.0310266		0.0593623		0.0202067		0.0311178		0.0400638		0.0376421		0.0177462		0.0215134		0.0717586		0.0231355		0.0353802		0.0268715		0.0207887		0.088215		0.023675		0.0247475		0.0273575		0.0226274		0.227681
C20:2 cis-11, 14 (n-6)		0.0470156		0.0386905		0.0909971		0.0317217		0.118116		0.0252632		0.0670673		0.0351734		0.0392541		0.0539982		0.0425433		0.0289565		0.0318291		0.0576113		0.0441419		0.0463973		0.0417034		0.0455731		0.062485		0.0456544		0.0509993		0.0508327		0.0410699		0.207586
C18:3 cis-9, trans-11, cis-15		0.0906501		0.0824635		0.103524		0.0351401		0.145916		0.0349948		0.0873255		0.0497368		0.0594343		0.0613749		0.0611169		0.0586644		0.0538571		0.0728467		0.0741682		0.093745		0.108953		0.0589144		0.112552		0.067299		0.0964511		0.0517992		0.0431156		0.223561
C20:3 cis-8, 11, 14 (n-6)		0.0278056		0.0405223		0.104153		0.0403413		0.216703		0.0318181		0.0844597		0.0280811		0.0861776		0.0567758		0.0716291		0.0133343		0.0263603		0.127932		0.030544		0.0177439		0.01339		0.0264589		0.237086		0.0313747		0.018279		0.0153631		0.0292528		0.460809
C20:4 cis-5, 8, 11, 14 (n-6)		0.0538541		0.148505		0.163092		0.096845		0.7868		0.109813		0.136407		0.0969216		0.341381		0.0893919		0.132711		0.0236555		0.0700405		0.28194		0.108153		0.0155918		0.0092023		0.0884938		0.653851		0.0970415		0.0226461		0.0198857		0.0666497		1.25115
C20:5 cis-5, 8, 11, 14, 17 (n-3)		0.0162646		0.0359048		0.0306571		0.0154067		0.181109		0.0237934		0.0448591		0.0194059		0.0664253		0.0363894		0.0235131		0.0043281		0.0118817		0.0732156		0.020936		0.00722231		0.00696787		0.0202448		0.108305		0.0270914		0.0126157		0.0114338		0.015384		0.179949
C22:4 cis-7, 10, 13, 16 (n-6)		0.0171435		0.151749		0.0583328		0.0204789		0.174924		0.0186347		0.059803		0.0191344		0.0623602		0.0221459		0.0311356		0.00553016		0.0120173		0.114037		0.0190029		0.00508202		0.00941005		0.0163168		0.173543		0.0320998		0.009139		0.0150132		0.0161369		0.258689
C22:5 cis-4, 7, 10, 13, 16 (n-6)		0.0678522		0.0138865		0.145863		0.0193867		0.0651897		0.0228077		0.128576		0.0325031		0.0579623		0.0311071		0.0468623		0.0404531		0.0519749		0.122175		0.0206823		0.0492267		0.0548328		0.0322975		0.146738		0.0622969		0.0447689		0.0614064		0.0290121		0.185959
C22:5 cis-7, 10, 13, 16, 19 (n-3)		0.0355488		0.0714197		0.0749415		0.0425582		0.347188		0.0406523		0.0720924		0.0442834		0.179947		0.0430181		0.0674437		0.0119003		0.0251538		0.0949346		0.0603757		0.017058		0.0171668		0.0333884		0.378503		0.0484717		0.021921		0.0116871		0.0316666		0.946688
C22:6 cis-4, 7, 10, 13, 16, 19 (n-3)		0.00986976		0.021303		0.0304181		0.00409358		0.0305028		0.0117725		0.0490047		0.00932806		0.0196184		0.0120301		0.0391087		0.00701075		0.00272433		0.0380274		0.00420338		0.00955952		0.00777378		0.00492124		0.0761391		0.0183767		0.0115703		0.00978437		0.00842139		0.569099
other than most common		5.52771		6.25797		5.42472		5.0274		5.68747		4.80893		4.61734		4.51534		5.27868		5.153		4.12219		5.16278		5.40406		5.52012		6.26253		6.25799		5.95832		6.08239		6.61874		5.28755		6.15376		6.21986		5.6012		10.4616
n6		0.753001		1.51372		2.2892		1.27442		5.09074		0.961231		1.84511		1.12143		2.11744		1.32954		1.47606		1.02196		1.20387		3.11043		1.18		0.722503		0.765714		1.12127		4.08978		1.04246		0.739187		0.771383		0.922467		5.53147
n3		0.327559		0.556831		0.454326		0.333683		1.03686		0.340058		0.450155		0.292199		0.555761		0.371882		0.383177		0.205226		0.264676		0.542993		0.491972		0.286667		0.274448		0.465583		0.974495		0.49339		0.393279		0.526078		0.576405		2.31081
n6-3		1.08056		2.07055		2.74353		1.6081		6.1276		1.30129		2.29527		1.41363		2.6732		1.70142		1.85924		1.22718		1.46855		3.65342		1.67197		1.00917		1.04016		1.58686		5.06427		1.53586		1.13247		1.29746		1.49887		7.84228
n6/3		2.29883		2.71845		5.03867		3.81925		4.90975		2.82667		4.09884		3.83788		3.80998		3.57517		3.85217		4.97966		4.54847		5.7283		2.39851		2.52035		2.79001		2.40832		4.19682		2.11286		1.87955		1.46629		1.60038		2.39373
Melting point (Celsius) data
C12:0	44	0	0	0	0	0	0	0	0	0	0	0	0	0	0	0	0	0	0	0	0	0	0	0	0	0	0	0	0	0	0	0	0	0	0	0	0	0	0	0	0	0	0	0	0	0	0	0	0
C14:0	54	1.01214	0.744998	0.922927	0.866376	0.794302	0.66385	1.11942	0.970825	0.750927	0.698695	0.800116	0.885402	0.712676	0.801602	1.33414	1.12906	0.679496	1.1715	1.26309	1.19461	0.970324	0.917325	1.44167	1.41519	1.3078	1.33875	0.705978	0.754378	0.755432	0.755111	1.09908	0.954526	1.18565	0.924752	0.72468	0.604505	0.714924	0.577039	0.625041	0.595292	0.628322	0.635528	0.150199	0.240797	0.387836	0.308373	0.779095	2.20133
C14:1 cis-9	-4	-0.00296276	-0.00343812	-0.00250006	-0.00366144	-0.00235207	-0.00574397	-0.00302639	-0.00446795	-0.0025001	-0.0136772	-0.00278126	-0.00447155	-0.0029774	-0.002863	-0.00307708	-0.00429737	-0.0022875	-0.00343346	-0.00372077	-0.0053978	-0.00800415	-0.00264153	-0.00376013	-0.00559326	-0.00389752	-0.00512693	-0.00883583	-0.00501608	-0.00357296	-0.00551153	-0.00326492	-0.00364106	-0.00345038	-0.00362935	-0.00403211	-0.00579728	-0.0134937	-0.0050552	-0.00476276	-0.00618955	-0.0036932	-0.00376559	-0.00421552	-0.00517603	-0.00676719	-0.00826847	-0.0115467	-0.0289251
C15:0	52.3	0.153492	0.166204	0.229246	0.209311	0.226464	0.164116	0.257804	0.195815	0.16774	0.213948	0.143976	0.151289	0.121853	0.155196	0.158608	0.187501	0.10069	0.207626	0.226705	0.233503	0.205558	0.0898722	0.2834	0.25308	0.304733	0.224502	0.248447	0.228106	0.168389	0.185714	0.1967	0.230686	0.244296	0.240503	0.178077	0.151891	0.338119	0.187335	0.121891	0.13831	0.116992	0.164345	0.0504601	0.0955716	0.0713924	0.0943261	0.280351	0.413336
C16:0	63.5	23.8221	19.1733	20.8672	19.5365	19.7981	18.2587	21.9801	20.7617	19.7565	17.2239	19.8606	19.824	18.7131	18.6775	21.0157	20.8523	18.9873	19.157	21.1456	21.0817	19.6867	19.4001	24.0556	23.8069	22.7311	21.2888	15.3881	17.7858	19.6657	17.0517	22.4143	18.2471	22.5743	18.3057	18.8184	15.7213	15.3778	15.4981	18.691	16.9824	18.6874	14.9646	12.1539	10.18	14.678	12.8229	18.7742	13.3373
C16:1 cis-9	0.5	0.00409655	0.00474153	0.00350066	0.00505474	0.0045516	0.00477767	0.00432283	0.00588215	0.00415973	0.00581534	0.00430288	0.006345	0.00428495	0.00443512	0.00376669	0.00567344	0.00393381	0.00468134	0.00412719	0.0067619	0.00998048	0.00637972	0.00470633	0.0065452	0.00502422	0.00587327	0.0048909	0.00680897	0.00533445	0.00743596	0.00412074	0.00445926	0.00444594	0.00436833	0.00616487	0.00852282	0.00561996	0.00841757	0.00760786	0.0092536	0.0059061	0.00511522	0.0119259	0.00944622	0.0133974	0.0163986	0.00853159	0.00706276
C17:0	62.5	0.587208	0.710633	0.792528	0.766541	0.650504	0.67383	0.81035	0.687286	0.556006	0.38125	0.612603	0.660738	0.448387	0.527157	0.653831	0.728053	0.562515	0.650781	0.677095	0.756505	0.476079	0.723432	0.842069	0.784963	0.828719	0.734583	0.524716	0.648627	0.631687	0.687322	0.680938	0.828307	0.790201	0.804803	0.655163	0.636631	0.412376	0.561466	0.508271	0.574103	0.583596	0.769778	0.420055	0.61203	0.322147	0.441725	0.437598	0.29523
C18:0	69.7	18.9509	18.9491	19.81	17.3853	18.1135	18.0509	19.6246	18.0429	19.4727	18.0717	19.0253	18.4696	19.4639	19.8433	22.6038	19.1321	20.9663	19.2155	20.2174	17.3729	15.1663	23.1255	19.7606	17.8521	18.9621	18.6281	11.7164	15.3083	15.1752	14.4589	18.9331	19.7701	19.2718	20.5869	14.4286	13.1757	11.8251	12.2891	13.0762	12.8778	15.966	17.4058	7.74635	9.47664	7.21865	7.5702	12.3674	9.22
C18:1 trans-6-8	51.0333	0.120297	0.132773	0.113541	0.169977	0.135126	0.149506	0.140124	0.14767	0.0897026	0.0821836	0.096223	0.140013	0.120025	0.130028	0.0967333	0.151988	0.067738	0.14545	0.1184	0.203435	0.18042	0.0626441	0.169136	0.205998	0.151963	0.141671	0.119813	0.151404	0.110127	0.135914	0.118422	0.168063	0.137204	0.144574	0.109294	0.0581865	0.146144	0.121765	0.0900028	0.109545	0.109038	0.150645	0.0993271	0.146017	0.0817294	0.0994257	0.277892	0.0587094
C18:1 trans-9	45.2	0.0632579	0.099808	0.059156	0.0954299	0.0626601	0.07332	0.0667007	0.0558209	0.0577685	0.0372975	0.0687785	0.092091	0.072927	0.0668683	0.0526583	0.0733634	0.0619703	0.0894868	0.0593938	0.0672186	0.136081	0.0496002	0.059796	0.065744	0.0696865	0.0792129	0.0280946	0.0668317	0.0934019	0.103362	0.0790254	0.101905	0.0685959	0.0767676	0.0922975	0.0787656	0.0360359	0.0831728	0.0756347	0.0951541	0.0768636	0.124409	0.104383	0.157525	0.0973233	0.133184	0.0997197	0.175469
C18:1 trans-10	53	0.0785882	0.10704	0.0674862	0.11023	0.0752697	0.0760388	0.0899422	0.059142	0.0543982	0.0144984	0.0797923	0.0749984	0.0981729	0.0752691	0.0589005	0.0743611	0.0697824	0.116819	0.0717251	0.0628179	0.0750937	0.0448431	0.0609912	0.0699878	0.0743489	0.0955326	0.0752877	0.0630902	0.0809484	0.112418	0.0639729	0.115504	0.0747415	0.0743714	0.0782384	0.111421	0.0789183	0.12513	0.0670576	0.0927856	0.0810878	0.121255	0.112873	0.186889	0.0804667	0.103972	0.158069	0.264648
C18:1 trans-11	44	0.306398	0.722149	0.410416	0.592066	0.314297	0.472819	0.348442	0.355249	0.248057	0.143509	0.306284	0.327453	0.212054	0.356133	0.283704	0.397954	0.234395	0.580895	0.335506	0.381995	0.204753	0.292315	0.300409	0.367154	0.36544	0.475076	0.271621	0.399602	0.422051	0.62592	0.446274	0.800641	0.379011	0.696843	0.38277	0.137976	0.199151	0.395969	0.26615	0.476088	0.316417	0.84355	0.189004	0.653832	0.176049	0.404393	0.288956	0.354177
C18:1 trans-12	39.9	0.0440592	0.132535	0.0639162	0.128429	0.0919589	0.0819487	0.0510618	0.0712796	0.0685784	0.0355089	0.0588946	0.0714904	0.090849	0.078822	0.0429269	0.0635039	0.0608333	0.134556	0.060188	0.0703715	0.0614834	0.0356089	0.0765463	0.0916903	0.0689486	0.0504557	0.0868321	0.0801877	0.084553	0.0826924	0.0489012	0.159851	0.0595345	0.0983679	0.0549229	0.478082	0.0869448	0.10941	0.0502206	0.0989912	0.0477538	0.132038	0.0397838	0.136679	0.0788221	0.125976	0.1454	0.12446
C18:1 cis-9	16	4.25993	5.14534	4.54383	5.18421	5.06406	5.58026	4.29572	5.03051	4.9731	4.85908	5.17854	5.24619	5.31108	5.14857	4.09866	4.68843	5.21551	4.58722	4.42732	4.87038	5.73443	4.55222	3.75938	4.06574	4.16247	4.59039	7.74537	5.87689	5.9216	6.41756	4.47653	4.95207	4.28216	4.87658	6.31204	6.96624	7.53576	6.73698	6.74287	6.89911	6.17405	6.3294	9.3043	9.02417	8.68434	8.67165	5.96606	6.78004
C18:1 cis-11	15	0.13938	0.157053	0.174388	0.189495	0.211239	0.206685	0.154285	0.184868	0.183086	0.257016	0.173951	0.153159	0.229185	0.195164	0.125119	0.170102	0.156081	0.180641	0.157368	0.183247	0.163058	0.122238	0.150135	0.160199	0.163685	0.15564	0.195754	0.246408	0.202677	0.209774	0.149193	0.195444	0.148901	0.200893	0.21556	0.328229	0.239778	0.285964	0.266165	0.268876	0.242427	0.198555	0.584825	0.451593	0.549824	0.510237	0.30447	0.130512
C18:1 cis-12	27	0.0343701	0.0776753	0.0405356	0.0753907	0.0521002	0.0608112	0.0561023	0.05581	0.0446982	0.0618514	0.0730877	0.0521472	0.0632012	0.0692617	0.0260148	0.0613222	0.0550422	0.0478893	0.0443325	0.059939	0.0237762	0.0229912	0.0547955	0.0625646	0.052969	0.0737722	0.0617658	0.070473	0.0846873	0.100226	0.0583595	0.0674443	0.0652225	0.0576458	0.0820536	0.161873	0.0592599	0.107843	0.102873	0.0951258	0.0618656	0.0954596	0.104899	0.170249	0.118778	0.168831	0.126389	0.0646032
C18:1 cis-13	26	0.00955874	0.0426224	0.00596484	0.0478705	0.0289351	0.0364498	0.0371848	0.0265085	0.019848	0.0322169	0.0497115	0.0305888	0.0459361	0.025863	0.00959826	0.0368427	0.0288888	0.0209526	0.0236043	0.0393409	0.0218375	0.0123797	0.0334903	0.0384177	0.0377583	0.0390271	0.0429176	0.0232819	0.0654197	0.0725509	0.0447372	0.0430471	0.0395526	0.0188064	0.0709182	0.0999706	0.0135317	0.0441934	0.0560349	0.062658	0.0473941	0.070923	0.129368	0.145443	0.15346	0.157345	0.0664526	0.0193102
C18:1 trans-16	65.9	0.159076	0.395226	0.181234	0.275478	0.149158	0.157424	0.17522	0.117655	0.0807825	0.183765	0.181497	0.117261	0.15994	0.152876	0.11525	0.181609	0.0959869	0.170506	0.142462	0.152633	0.0708916	0.0909319	0.158011	0.171266	0.179078	0.207388	0.229936	0.160852	0.247551	0.324124	0.227862	0.369525	0.195337	0.306023	0.242218	0.374257	0.151672	0.172385	0.161202	0.244202	0.156945	0.423898	0.131525	0.464697	0.206731	0.342733	0.140414	0.284477
C18:1 cis-15	59	0.0356618	0.0463766	0.0180564	0.0376579	0.0190244	0.0292409	0.0195018	0.00891447	0.0105203	0.0217666	0.0237203	0.0146808	0.0248544	0.0262371	0.0121282	0.0265607	0.0105839	0.0414677	0.0172338	0.018637	0.025864	0.0108398	0.0175381	0.0206356	0.0198895	0.0319438	0.0282982	0.0260258	0.0329845	0.0442964	0.027038	0.0436145	0.0245397	0.0320556	0.0321828	0.0573033	0.0410496	0.0208264	0.0195461	0.034214	0.0120186	0.0510748	0.0149816	0.0693374	0.0339753	0.0527762	0.0207457	0.101263
C18:2 trans-11, cis-15	1	0.000340993	0.000825436	0.000379014	0.000605339	0.000966794	0.000823572	0.000255001	0.000466025	0.000600875	0.000740621	0.000276508	0.00444607	0.000546476	0.000587019	0.000238115	0.000305205	0.000269326	0.000505884	0.000688126	0.000220391	0.000879878	0.000298611	0.000308895	0.000344315	0.000252868	0.000342361	0.000554537	0.000581728	0.000351083	0.000587209	0.000316315	0.000726921	0.000296536	0.00086211	0.000295163	0.000772799	0.000574475	0.00102032	0.000308063	0.000553741	0.000621469	0.000858555	0.000305839	0.00118904	0.000316975	0.000764211	0.000844056	0.00204499
C18:2 cis-9, 12 (n-6)	-5	-0.0376093	-0.0163237	-0.0542869	-0.0577498	-0.113863	-0.0588128	-0.0558637	-0.0507008	-0.0934066	-0.279494	-0.0485918	-0.0266977	-0.0601396	-0.0767402	-0.042053	-0.0489083	-0.0359878	-0.117042	-0.0445459	-0.0630665	-0.0937547	-0.0213634	-0.0368317	-0.054171	-0.0558908	-0.0452742	-0.097328	-0.143345	-0.0472873	-0.0484602	-0.0337477	-0.0250984	-0.0387387	-0.0249788	-0.046668	-0.0445455	-0.115503	-0.166104	-0.037449	-0.0399507	-0.0322041	-0.0271314	-0.0316363	-0.0292519	-0.0331567	-0.0408779	-0.12131	-0.195417
C20:0	77	0.284423	0.518495	0.39143	0.408025	0.17003	0.271709	0.404155	0.335921	0.192866	0.15859	0.288742	0.321264	0.182074	0.231056	0.280889	0.307197	0.200675	0.275561	0.35082	0.347687	0.168657	0.267443	0.384182	0.404965	0.374521	0.336705	0.148585	0.203906	0.327279	0.412813	0.386366	0.5937	0.453406	0.611314	0.294083	0.366416	0.226622	0.138513	0.249958	0.320984	0.287784	0.558164	0.114647	0.368021	0.11772	0.222246	0.342797	0.318396
C18:3, cis-9, 12, 15 (n-3)	-11	-0.0273218	-0.0256651	-0.0410399	-0.0463291	-0.0292231	-0.0264511	-0.0281772	-0.027189	-0.0291491	-0.0454703	-0.0278336	-0.0233853	-0.0233863	-0.0260777	-0.021384	-0.0223906	-0.0189989	-0.0379047	-0.0263405	-0.0265433	-0.0323816	-0.0150217	-0.0154013	-0.0207317	-0.0215848	-0.0231639	-0.0196576	-0.0386549	-0.0356475	-0.0486832	-0.0223881	-0.0254502	-0.0204506	-0.0269964	-0.0342228	-0.0507501	-0.0235057	-0.0476275	-0.0355138	-0.0471568	-0.0326014	-0.0383319	-0.047161	-0.0553182	-0.0453313	-0.0642959	-0.0367105	-0.0485163
C18:2 cis-9, trans-11	20	0.0219456	0.0183508	0.0300065	0.0519277	0.013911	0.0265833	0.0209844	0.027255	0.0210448	0.0154616	0.0205327	0.0263282	0.010708	0.0191889	0.0157265	0.0235212	0.0121038	0.0418593	0.0249213	0.0297965	0.0194576	0.0150583	0.00833448	0.0209626	0.0142124	0.0239305	0.0287021	0.0350577	0.0379591	0.0782339	0.01836	0.0252629	0.0163688	0.0248271	0.0341517	0.077388	0.0128501	0.0671166	0.0360439	0.0756627	0.0419641	0.0482471	0.0808049	0.1012	0.0596777	0.109857	0.0351283	0.0398696
C18:4 cis-6, 9, 12, 15 (n-3)	-57.4	-0.020005	-0.0087251	-0.0186483	-0.0170227	-0.0255549	-0.0493469	-0.0119335	-0.0109806	-0.0424853	-0.116952	-0.0113502	-0.0242683	-0.0450175	-0.0231304	-0.0116076	-0.0115896	-0.0159233	-0.0197999	-0.030961	-0.0150323	-0.0305178	-0.0126954	-0.00757858	-0.0127941	-0.0109031	-0.0137943	-0.0399751	-0.0424038	-0.0126714	-0.0138881	-0.009818	-0.0307985	-0.0163073	-0.0145412	-0.00978083	-0.0140846	-0.0755279	-0.025743	-0.0102052	-0.0169737	-0.0145535	-0.0138566	-0.0163566	-0.0150497	-0.012135	-0.0138413	-0.127284	-0.134093
C20:2 cis-11, 14 (n-6)	16.7	0.00860721	0.00709602	0.00560225	0.00732039	0.0109544	0.0194386	0.00574114	0.00485392	0.00746487	0.0319858	0.00396127	0.00447665	0.0127621	0.00963842	0.00475719	0.00699072	0.00399617	0.00911471	0.00968844	0.00834696	0.0110658	0.00314372	0.00347251	0.00619894	0.00501403	0.0056169	0.00791472	0.0113274	0.00520225	0.00954114	0.00608302	0.00941368	0.00444463	0.0094843	0.00491353	0.0103079	0.00967862	0.0111914	0.0058367	0.00941187	0.00439127	0.0126425	0.00695844	0.0100197	0.00531701	0.00840034	0.0147758	0.0545578
C18:3 cis-9, trans-11, cis-15	49.1	0.0226579	0.0663605	0.0347074	0.0462718	0.0367441	0.064916	0.0265773	0.00793035	0.0321118	0.111178	0.0216819	0.0126829	0.0447461	0.0410076	0.022435	0.0264065	0.012761	0.0456035	0.0306858	0.0295843	0.0355121	0.0245047	0.0228057	0.0348027	0.0239276	0.02896	0.0174281	0.0541074	0.0217774	0.0510558	0.0221178	0.0699398	0.0264638	0.0805283	0.0165644	0.0412896	0.0354587	0.0750674	0.0195453	0.0465424	0.0186689	0.0760461	0.0095292	0.0413376	0.0161211	0.0262185	0.0198012	0.199736
C20:3 cis-8, 11, 14 (n-6)	8	0.00391104	0.000537852	0.00325121	0.00323235	0.00898137	0.00768311	0.00295489	0.00349973	0.00855458	0.0261178	0.00292006	0.00217083	0.00650512	0.00700843	0.00253322	0.00195975	0.00315272	0.0106357	0.0069332	0.00215092	0.00985021	0.00161043	0.0007607	0.00137279	0.00222853	0.00198912	0.00663852	0.0138306	0.00279108	0.00209597	0.0011981	0.00164093	0.000949457	0.00119295	0.00250187	0.00173155	0.0149512	0.0229826	0.00233933	0.00268062	0.00166167	0.00126298	0.00178476	0.000673333	0.00301103	0.00166943	0.00936748	0.0643619
C20:4 cis-5, 8, 11, 14 (n-6)	-50	-0.0479039	-0.00595028	-0.0828216	-0.0656834	-0.113038	-0.0500531	-0.0562846	-0.0405604	-0.191342	-0.595458	-0.073666	-0.0361468	-0.0704706	-0.065936	-0.0558526	-0.041069	-0.0495479	-0.291833	-0.0423783	-0.0470136	-0.114014	-0.018697	-0.00578177	-0.0178738	-0.0388507	-0.0311897	-0.0938615	-0.188079	-0.0574206	-0.0507321	-0.0139893	-0.00160249	-0.00664604	-0.00255626	-0.0480456	-0.0404482	-0.103453	-0.550398	-0.044057	-0.0529845	-0.017746	-0.00490017	-0.0153599	-0.00452581	-0.0337226	-0.0329271	-0.205736	-1.04542
C20:5 cis-5, 8, 11, 14, 17 (n-3)	-54	-0.0141661	-0.00339965	-0.0199899	-0.0187873	-0.0191726	-0.013937	-0.00818169	-0.00845751	-0.0450174	-0.15058	-0.0147082	-0.0109888	-0.0281863	-0.0202616	-0.0116354	-0.00932298	-0.0135639	-0.0581754	-0.0232754	-0.0160251	-0.0217596	-0.00363456	-0.00205453	-0.00261982	-0.00543655	-0.00739573	-0.023939	-0.0551338	-0.0116414	-0.0109695	-0.00247814	-0.00532196	-0.00259417	-0.00493114	-0.0108596	-0.0110048	-0.0491545	-0.0678145	-0.0160139	-0.0132448	-0.00877108	-0.00485387	-0.00733923	-0.00500928	-0.00789732	-0.00871745	-0.0434223	-0.150923
C22:4 cis-7, 10, 13, 16 (n-6)	-43	-0.0130582	-0.00168522	-0.117394	-0.0131104	-0.0295341	-0.0206321	-0.0110217	-0.00659016	-0.0278831	-0.122552	-0.00679671	-0.00922913	-0.0323709	-0.0190597	-0.0103535	-0.00610201	-0.0092998	-0.04433	-0.00953587	-0.00950963	-0.0200601	-0.00671651	-0.00255631	-0.00219963	-0.00521032	-0.00512459	-0.0508627	-0.047209	-0.00508074	-0.0112618	-0.00240989	-0.00196065	-0.00195779	-0.00613485	-0.00396641	-0.010066	-0.0539085	-0.0953386	-0.0127106	-0.0148953	-0.00451372	-0.00334582	-0.0102594	-0.00265194	-0.00513755	-0.00874021	-0.0621353	-0.160337
C22:5 cis-4, 7, 10, 13, 16 (n-6)	-78	-0.0205541	-0.0852954	-0.0103182	-0.0113448	-0.111333	-0.116214	-0.0142724	-0.0159709	-0.029423	-0.0722729	-0.021432	-0.0141481	-0.136154	-0.0644249	-0.0254896	-0.0252152	-0.0443059	-0.0461154	-0.0330524	-0.0154747	-0.0411949	-0.0319104	-0.0356591	-0.0274478	-0.0451488	-0.035932	-0.116116	-0.0744768	-0.0155485	-0.0167158	-0.0302973	-0.0464964	-0.0186356	-0.0669037	-0.0294234	-0.0209606	-0.19223	-0.0366807	-0.0291678	-0.0680154	-0.0205459	-0.0492935	-0.0203891	-0.0754049	-0.0203748	-0.024884	-0.101855	-0.188241
C22:5 cis-7, 10, 13, 16, 19 (n-3)	-78	-0.0422585	-0.0131976	-0.0582292	-0.0531855	-0.0710951	-0.0458136	-0.0319692	-0.0344216	-0.152262	-0.389352	-0.0349338	-0.0284837	-0.0701686	-0.0422954	-0.0338544	-0.0352277	-0.0373925	-0.243325	-0.0313175	-0.0357908	-0.0778071	-0.027405	-0.00796187	-0.0106026	-0.0244817	-0.0147582	-0.0456443	-0.102454	-0.0327848	-0.0614013	-0.0117248	-0.0148856	-0.00610269	-0.0206774	-0.0247257	-0.0273602	-0.0819027	-0.508563	-0.0301955	-0.0454203	-0.018996	-0.0152007	-0.0110368	-0.00719503	-0.0248732	-0.0245266	-0.173834	-1.303
C22:6 cis-4, 7, 10, 13, 16, 19 (n-3)	-44	-0.00719402	-0.00149137	-0.0125708	-0.00617584	-0.00752046	-0.0192475	-0.000595721	-0.00300663	-0.0105078	-0.0163347	-0.00225689	-0.0081029	-0.0327004	-0.0104237	-0.0056532	-0.00255549	-0.00536392	-0.0119003	-0.00604744	-0.00453904	-0.0296888	-0.00472684	-0.00220807	-0.00396139	-0.00193054	-0.000466877	-0.0208376	-0.0126265	-0.00169069	-0.00200828	-0.00225848	-0.0061539	-0.00070822	-0.0061327	-0.00291038	-0.00142032	-0.0478088	-0.0191936	-0.00656006	-0.00961145	-0.00468845	-0.00549344	-0.0061783	-0.00243194	-0.0029656	-0.00444522	-0.316733	-0.184073
Melting point total		49.8894	47.2541	48.3514	45.8997	45.5102	44.7255	49.4702	46.9554	46.1772	40.866	46.8312	46.5028	45.6482	46.2916	50.7971	48.1204	47.3573	46.0323	49.1641	46.9354	42.9888	49.7265	51.5284	49.7489	49.6925	48.3759	37.167	41.5064	43.9197	41.6597	49.3706	47.5915	49.9318	48.0007	42.6214	39.4223	36.8059	36.1185	41.0152	39.7954	43.5109	43.0175	31.3922	32.5414	32.9627	32.162	39.4639	31.072
Melting point average		48.5717		47.1256		45.1178		48.2128		43.5216		46.667		45.9699		49.4588		46.6948		48.0497		46.3577		50.6386		49.0342		39.3367		42.7897		48.4811		48.9662		41.0218		36.4622		40.4053		43.2642		31.9668		32.5624		35.2679
[truncated: 101 more columns]
